# Supplementary material for: Previous Infection Combined with Vaccination Produces Neutralizing Antibodies with Potency against SARS-CoV-2 Variants
Source: mBio. 2021 Dec 7;12(6):e02656-21. doi: 10.1128/mBio.02656-21 (PMC8649753; doi:10.1128/mBio.02656-21)
Supplement: TABLE S1 [file mbio.02656-21-st001.xlsx]

## Sheet: Sheet1
SUBJECT	COVID-19	Age	Sex	Race	Latinx	COVID-19 Onset	Medical Co-Morbidities	COVID-19 Treatment	Vaccine	Sample Days After Symptoms	Sample Days From First Vac	Sample Days From Second Vac	IgG ng/ml	Log	IgM ng/ml	Log	IgA ng/ml	Log	Log Sum Ig	DF80 Original	DF80 Index (614G)	DF80 K417T/E484K/N501Y	DF80 N439K	DF80 L452R/D614G	DF80 D614G/E484K	DF80 D614G/N501Y	DF80 K417N/E484K/N501Y	DF80 E484K/N501Y	Potency Original	Potency Index (614G)	Potency K417T/E484K/N501Y	Potency N439K	Potency L452R/D614G	Potency D614G/E484K	Potency D614G/N501Y	Potency K417N/E484K/N501Y	Potency E484K/N501Y		Potency Increase Original	Potency Increase Index (614G)	Potency Increase K417T/E484K/N501Y	Potency Increase N439K	Potency Increase L452R/D614G	Potency Increase D614G/E484K	Potency Increase D614G/N501Y	Potency Increase K417N/E484K/N501Y	Potency Increase E484K/N501Y
CLE0005	Y	61	F	White	N	2020-03-11	None	Azithromycin	J&J	27	-359	NA	3221.28	3.50803	1498.6	3.17569	603.192	2.78046	3.72616	76.7047	73.6153	12.8038	90.073	33.0778	22.7565	55.8748	43.0641	56.5445	0.505835	0.501043	0.297179	0.52456	0.407802	0.36421	0.468905	0.438552	0.470294		0.167406	0.223304	0.336681	0.229697	0.339407	0.31633	0.249649	0.211286	0.242711
CLE0005	Y	61	F	White	N	2020-03-11	None	Azithromycin	J&J	398	12	NA	22505.3	4.35229	589.887	2.77077	5304.62	3.72465	4.45332	995.759	1681.69	664.937	2285.3	2125.97	1073.15	1584.71	783.312	1497.05	0.673241	0.724347	0.63386	0.754257	0.747209	0.68054	0.718554	0.649838	0.713005
CLE0012	Y	64	M	White	N	2020-03-15	None	Levofloxacin	mRNA-1273	25	-302	-330	25412.5	4.40505	107857	5.03285	26205.6	4.41839	5.20269	3464.67	3292.81	27.3239	4629.9	523.254	171.943	1643.79	21.2578	2157.05	0.680352	0.676105	0.276115	0.704553	0.522559	0.429659	0.618112	0.25516	0.640795		-0.0680729	-0.0160017	0.320804	-0.0101398	0.151322	0.215996	0.0297808	0.363809	0.0121394
CLE0012	Y	64	M	White	N	2020-03-15	None	Levofloxacin	mRNA-1273	360	33	5	90645.1	4.95734	116.298	2.06557	8772.57	3.94313	4.99797	1148.56	1991.49	962.47	2955.67	2333.66	1686.41	1730.41	1240.48	1833.78	0.612279	0.660103	0.59692	0.694413	0.673881	0.645655	0.647893	0.618969	0.652934
CLE0014	Y	63	M	White	N	2020-03-11	Coronary artery disease	None	BNT162b2	30	-361	-382	1439.83	3.15831	1228.98	3.08954	57.0628	1.75635	3.43551	56.9151	41.2238	10.2675	25.0489	10.8257	95.1578	51.0739	9.43394	21.5502	0.510908	0.470134	0.294415	0.407157	0.301107	0.575882	0.497219	0.283712	0.388138		0.0372043	0.188431	0.273646	0.334623	0.308586	0.0711875	0.0902351	0.259898	0.170018
CLE0014	Y	63	M	White	N	2020-03-11	Coronary artery disease	None	BNT162b2	425	34	13	50713.5	4.70512	6592.1	3.81902	3579.91	3.55387	4.78451	419.229	1415.51	522.271	3540.43	826.203	1247.13	646.67	398.942	468.284	0.548112	0.658565	0.568061	0.74178	0.609693	0.647069	0.587454	0.54361	0.558157
CLE0015	Y	63	F	White	N	2020-03-08	Breast cancer in remission	Chloroquine	BNT162b2	33	-361	-382	487.18	2.68769	726.093	2.86099	49.9151	1.69823	3.10147	11.8964	1.24749	0.483294	18.6751	0.552296	9.62977	0.294754	0.0214805	15.0178	0.346744	0.0309646	-0.101819	0.409891	-0.083131	0.317145	-0.171061	-0.537796	0.379371		0.27566	0.610152	0.641491	0.282654	0.74706	0.250896	0.808789	1.10914	0.217934
CLE0015	Y	63	F	White	N	2020-03-08	Breast cancer in remission	Chloroquine	BNT162b2	428	34	13	53326.6	4.72694	759.956	2.88079	2145.5	3.33153	4.74998	904.501	1109.93	365.96	1947.95	1424.46	499.101	1069.55	517.452	687.369	0.622404	0.641117	0.539672	0.692545	0.663929	0.568041	0.637729	0.571343	0.597305
CLE0036	Y	52	M	White	N	2020-03-17	Emphysema	None	BNT162b2	35	-337	-358	1208	3.08207	2135.92	3.32958	47.4405	1.67615	3.53037	20.133	6.57867	0.256038	6.54062	6.94511	18.4993	5.91029	3.11645	7.83149	0.36934	0.231743	-0.167601	0.231029	0.238411	0.358929	0.218563	0.139832	0.253187		0.270538	0.416484	0.790997	0.480074	0.406223	0.283795	0.471685	0.515792	0.431036
CLE0036	Y	52	M	White	N	2020-03-17	Emphysema	None	BNT162b2	401	29	8	52770.4	4.72239	172.338	2.23638	2706.11	3.43235	4.74546	1087.71	1191.6	908.444	2368.69	1145.73	1122.07	1885.99	1291.93	1765.84	0.639878	0.648226	0.623396	0.711103	0.644634	0.642724	0.690248	0.655625	0.684223
CLE0038	Y	31	M	East Asian	N	2020-03-27	None	None	mRNA-1273	25	-308	-337	6926.07	3.84049	2237.94	3.34985	1346.41	3.12918	4.02162	132.162	8.66672	11.2949	22.3051	28.1592	8.68884	129.841	12.0647	81.9747	0.527426	0.233203	0.261806	0.335289	0.360457	0.233478	0.525513	0.268925	0.475848		0.132171	0.465358	0.403072	0.413364	0.353002	0.454328	0.161549	0.376966	0.200365
CLE0038	Y	31	M	East Asian	N	2020-03-27	None	None	mRNA-1273	341	8	-21	225841	5.3538	1066.19	3.02783	35223.8	4.54684	5.41852	3750.06	6097.74	4005.48	11391.7	7343.28	5332.05	5282.72	3160.64	4613.95	0.659597	0.698562	0.664878	0.748653	0.713459	0.687807	0.687062	0.645892	0.676213
CLE0039	Y	41	M	White	N	2020-03-15	None	None	mRNA-1273	37	-342	NA	5776.9	3.76169	960.076	2.98231	904.337	2.95633	3.88317	118.973	152.283	19.8709	141.089	27.0986	52.6465	98.9793	2.08476	84.118	0.534473	0.56208	0.334319	0.553541	0.369015	0.44329	0.513896	0.0821637	0.495701		0.129293	0.154408	0.297541	0.181107	0.320972	0.242405	0.18553	0.595383	0.223888
CLE0039	Y	41	M	White	N	2020-03-15	None	None	mRNA-1273	395	16	NA	47265.2	4.67454	192.395	2.28419	6198.77	3.79231	4.72962	1378.37	2447.46	973.777	2982.68	1833.9	1750.16	2032.45	1601.55	2531.51	0.663767	0.716488	0.63186	0.734648	0.689987	0.685695	0.699426	0.677547	0.719588
CLE0040	Y	50	F	Middle Eastern	N	2020-03-18	None	None	BNT162b2	34	-268	-290	1971.77	3.29486	2275.78	3.35713	156.466	2.19442	3.64385	47.2117	51.9438	8.31083	35.2841	30.5925	0.187965	31.4591	0.139111	17.52	0.459418	0.470803	0.252383	0.42471	0.407705	-0.199219	0.411034	-0.235092	0.341269		0.164949	0.188402	0.333536	0.258967	0.24307	0.846693	0.263671	0.872858	0.328665
CLE0040	Y	50	F	Middle Eastern	N	2020-03-18	None	None	BNT162b2	331	29	7	145289	5.16223	2039.83	3.30959	10827.3	4.03452	5.19909	1762.54	2674.61	1112.35	3585.06	2417.88	2324.22	3219.95	2069.18	3041.2	0.624367	0.659204	0.585919	0.683677	0.650775	0.647475	0.674705	0.637766	0.669934
CLE0056	Y	62	F	White	N	2020-03-23	None	Herbal supplement	mRNA-1273	45	-325	-353	2403.99	3.38093	12981.9	4.11334	5830.97	3.76574	4.32668	96.4234	59.6443	44.4483	95.404	71.5479	24.1018	123.236	36.2134	90.7225	0.458592	0.410377	0.380859	0.457526	0.428642	0.319425	0.48322	0.360292	0.452475		0.14192	0.250733	0.20103	0.227144	0.227111	0.315024	0.155354	0.230497	0.194479
CLE0056	Y	62	F	White	N	2020-03-23	None	None	mRNA-1273	414	44	16	117539	5.07	2625	3.42	574	2.76	5.08184	1126.45	2289.06	905.875	3015.66	2149.98	1675.6	1758.47	1005.31	1939.62	0.600512	0.66111	0.581889	0.684669	0.655753	0.634449	0.638574	0.59079	0.646954
CLE0063	Y	43	F	White	N	2020-03-13	None	None	BNT162b2	18	-262	-283	8502.06	3.92952	1102.59	3.04241	229.139	2.3601	3.99272	219.178	162.321	1.38646	129.894	41.1959	6.71355	159.874	1.70395e-16	183.771	0.586266	0.553601	0.0355416	0.529361	0.404449	0.207115	0.551949	-3.94932	0.567101		-0.0146137	0.0670394	0.509371	0.121037	0.194868	0.366089	0.0471889	4.48395	0.00900197
CLE0063	Y	43	F	White	N	2020-03-13	None	None	BNT162b2	325	45	24	102943	5.01	510	2.71	6233	3.79	5.04015	760.704	1343.14	557.75	1897.15	1048.69	774.522	1046.52	495.009	801.026	0.571653	0.62064	0.544912	0.650398	0.599317	0.573204	0.599138	0.534629	0.576103
CLE0083	N	49	M	East Asian	N	NA	Rheumatoid arthritis, methotrexate	NA	BNT162b2	NA	39	18	14055	4.14783	1629.76	3.21212	375.017	2.57405	4.20574	88.4562	66.3878	55.3876	94.6288	72.086	109.066	77.4802	30.6263	66.449	0.462874	0.433238	0.414532	0.46984	0.441742	0.484502	0.449193	0.353349	0.433334		NA	NA	NA	NA	NA	NA	NA	NA	NA
CLE0091	N	58	F	White	N	NA	None	NA	BNT162b2	NA	42	21	89885.5	4.95369	1701.74	3.23089	1295.02	3.11228	4.96793	211.574	238.724	204.979	340.712	89.5163	123.965	226.332	137.639	230.798	0.468095	0.478649	0.465326	0.509747	0.3929	0.421362	0.473989	0.430509	0.475697
CLE0092	N	21	F	White	N	NA	None	NA	BNT162b2	NA	42	21	38222.8	4.58232	1743.9	3.24152	1409.47	3.14906	4.61675	543.895	501.482	198.045	668.394	407.684	252.725	500.734	140.017	409.821	0.59252	0.584882	0.497485	0.611909	0.565403	0.52042	0.584742	0.464868	0.565895		NA	NA	NA	NA	NA	NA	NA	NA	NA
CLE0100	N	55	M	East Asian	N	NA	Pre-diabetes, hypertension	NA	BNT162b2	NA	30	7	27273.2	4.43574	335.66	2.5259	1595.58	3.20292	4.46545	106.371	195.403	32.2944	164.923	61.7655	107.358	116.5	15.0041	114.246	0.45389	0.513035	0.337956	0.496542	0.401023	0.454788	0.462736	0.263402	0.460836
CLE0101	N	36	F	East Asian	N	NA	None	NA	BNT162b2	NA	28	6	82599.8	4.91698	1103.51	3.04278	2692.1	3.43009	4.93649	138.948	190.174	18.6644	259.323	66.879	89.7241	166.316	17.5152	132.201	0.434084	0.461695	0.257473	0.488979	0.369755	0.395607	0.449901	0.251882	0.429705		NA	NA	NA	NA	NA	NA	NA	NA	NA
CLE0102	N	66	F	White	N	NA	None	NA	mRNA-1273	NA	41	12	19844.3	4.29764	396.225	2.59794	768.395	2.88558	4.3224	350.819	146.176	23.4466	188.517	72.0511	40.4899	198.728	74.5934	211.029	0.588812	0.50085	0.316972	0.526409	0.42977	0.371864	0.531708	0.433254	0.537743
CLE0107	N	55	F	White	N	NA	None	NA	mRNA-1273	NA	42	11	13808.8	4.14016	1317.89	3.11988	645.858	2.81014	4.1979	141.654	97.921	43.0269	190.355	104.564	74.9656	161.298	22.5074	127.597	0.512453	0.474255	0.38918	0.543025	0.481045	0.446619	0.525888	0.322143	0.501641		NA	NA	NA	NA	NA	NA	NA	NA	NA
CLE0109	N	44	F	East Asian	N	NA	None	NA	mRNA-1273	NA	50	23	11615.2	4.06503	451.088	2.65426	1064.72	3.02724	4.1183	350.819	308.656	83.1575	494.101	205.39	203.568	198.728	65.6233	254.008	0.617994	0.604491	0.466188	0.654109	0.561538	0.560598	0.55806	0.441216	0.583942
CLE0111	N	42	F	East Asian	N	NA	None	NA	BNT162b2	NA	34	13	25882.4	4.41301	755.621	2.8783	2774.82	3.44324	4.46854	263.812	276.778	77.5479	344.791	111.088	99.5844	272.994	71.9844	264.247	0.541854	0.546517	0.422861	0.567872	0.457793	0.447169	0.545179	0.415626	0.542014		NA	NA	NA	NA	NA	NA	NA	NA	NA
CLE0114	N	103	M	White	N	NA	Hypertension, coronary artery disease, mild renal disease	NA	mRNA-1273	NA	54	26	12953.6	4.11239	57.7845	1.76181	1535.48	3.18624	4.16277	92.3532	59.5104	47.9808	130.096	93.1621	54.3019	66.2475	13.0763	38.7537	0.47215	0.426301	0.403834	0.507899	0.47306	0.416746	0.43749	0.268207	0.381552
CLE0115	N	98	F	White	N	NA	Congestive heart failure, colon cancer in remission	NA	mRNA-1273	NA	54	26	11958.3	4.07767	142.259	2.15308	1857.99	3.26904	4.14484	84.8181	86.0655	28.3601	139.003	74.3044	33.6889	90.047	13.0529	64.2451	0.465275	0.466804	0.350486	0.517034	0.451408	0.368528	0.471543	0.26918	0.436167		NA	NA	NA	NA	NA	NA	NA	NA	NA
CLE0116	N	66	F	White	N	NA	None	NA	mRNA-1273	NA	45	13	26577.3	4.42451	131.676	2.11951	1341.01	3.12743	4.44793	171.551	117.16	35.2686	254.454	96.7808	42.8461	164.656	30.2255	217.396	0.502344	0.46511	0.347889	0.540838	0.446452	0.366892	0.498339	0.332823	0.525469
CLE0118	N	68	M	White	N	NA	Idiopathic CD8 lymphopenia	NA	mRNA-1273	NA	43	15	37388	4.57273	1727.86	3.23751	3001.69	3.47737	4.62446	356.683	340.107	131.247	387.601	199.577	173.392	204.833	110.588	267.754	0.551909	0.54744	0.458019	0.559716	0.497379	0.484171	0.49982	0.441934	0.524977		NA	NA	NA	NA	NA	NA	NA	NA	NA
CLE0125	N	80	F	White	N	NA	None	NA	mRNA-1273	NA	51	23	14051.4	4.14772	261.274	2.4171	2433.29	3.38619	4.22391	193.437	139.376	63.212	182.4	166.24	80.3449	118.294	44.3678	96.8703	0.541332	0.507631	0.426335	0.535292	0.525753	0.450994	0.490768	0.389939	0.470226
HSW124	N	60	M	White	Y	NA	None	NA	BNT162b2	NA	29	8	219448	5.34133	337.998	2.52891	704.432	2.84784	5.34339	776.526	853.48	391.093	904.81	429.79	496.776	863.105	220.107	706.784	0.540884	0.548564	0.485138	0.553311	0.492806	0.504579	0.549476	0.438417	0.533236		NA	NA	NA	NA	NA	NA	NA	NA	NA
																				DF80= Dilution factor yielding 80% suppression
Var7						WT
Var4						Main Variant
Var1						Brasil/Japan P.1
Var2						Scotland
Var3						B.1.427 California
Var5						B.1.526 New York
Var6						B.1.1.7 U.K.
Var8						B.1.351 South Africa
Var9						E484K/N501Y
